# Supplementary material for: Risk Factors for Bovine Cysticercosis in North-West Italy: A Multi-Year Case-Control Study
Source: Animals (Basel). 2021 Oct 25;11(11):3049. doi: 10.3390/ani11113049 (PMC8614484; doi:10.3390/ani11113049)
Supplement: Supplementary file 1 [file animals-11-03049-s001.zip]

Archive with 1 entries (1 files):
- animals-1402722-supplementary.png
